# Supplementary material for: NF-κB signaling activation and roles in thyroid cancers: implication of MAP3K14/NIK
Source: Oncogenesis. 2023 Nov 16;12(1):55. doi: 10.1038/s41389-023-00496-w (PMC10654696; doi:10.1038/s41389-023-00496-w)
Supplement: Supplementary file 2 — Supplemental table 1 [file 41389_2023_496_MOESM2_ESM.xls]

## Sheet: Table S1
Supplemental table 1: Gene set of NF-B target genes used for IPA. (from the site of the Gilmore'lab "https://www.bu.edu/nf-kb/the-gilmore-lab/ "and the "http://bioinfo.lifl.fr/NF-KB/ "site.
Entrez Gene ID for Human	Gene symbol	Gene Name
19	ABCA1	ATP binding cassette subfamily A member 1
5243	ABCB1	ATP binding cassette subfamily B member 1
5244	ABCB4	ATP binding cassette subfamily B member 4
368	ABCC6	ATP binding cassette subfamily C member 6
64240	ABCG5	ATP binding cassette subfamily G member 5
64241	ABCG8	ATP binding cassette subfamily G member 8
124	ADH1A	alcohol dehydrogenase 1A (class I), alpha polypeptide
134	ADORA1	adenosine A1 receptor
135	ADORA2A	adenosine A2a receptor
151	ADRA2B	adrenoceptor alpha 2B
174	AFP	alpha fetoprotein
177	AGER	advanced glycosylation end-product specific receptor
183	AGT	angiotensinogen
57379	AICDA	activation induced cytidine deaminase
240	ALOX5	arachidonate 5-lipoxygenase
239	ALOX12	arachidonate 12-lipoxygenase, 12S type
23600	AMACR	alpha-methylacyl-CoA racemase
268	AMH	anti-Mullerian hormone
284	ANGPT1	angiopoietin 1
10930	APOBEC2	apolipoprotein B mRNA editing enzyme catalytic subunit 2
345	APOC3	apolipoprotein C3
347	APOD	apolipoprotein D
348	APOE	apolipoprotein E
361	AQP4	aquaporin 4
367	AR	androgen receptor
10139	ARFRP1	ADP ribosylation factor related protein 1
417	ART1	ADP-ribosyltransferase 1
444	ASPH	aspartate beta-hydroxylase
445	ASS1	argininosuccinate synthase 1
475	ATOX1	antioxidant 1 copper chaperone
477	ATP1A2	ATPase Na+/K+ transporting subunit alpha 2
567	B2M	beta-2-microglobulin
23621	BACE1	beta-secretase 1
581	BAX	BCL2 associated X, apoptosis regulator
596	BCL2	BCL2 apoptosis regulator
602	BCL3	BCL3 transcription coactivator
597	BCL2A1	BCL2 related protein A1
598	BCL2L1	BCL2 like 1
10018	BCL2L11	BCL2 like 11
623	BDKRB1	bradykinin receptor B1
627	BDNF	brain derived neurotrophic factor
329	BIRC2	baculoviral IAP repeat containing 2
330	BIRC3	baculoviral IAP repeat containing 3
29760	BLNK	B cell linker
648	BMI1	BMI1 proto-oncogene, polycomb ring finger
650	BMP2	bone morphogenetic protein 2
652	BMP4	bone morphogenetic protein 4
664	BNIP3	BCL2 interacting protein 3
675	BRCA2	BRCA2 DNA repair associated
695	BTK	Bruton tyrosine kinase
718	C3	complement C3
114899	C1QTNF3	C1q and TNF related 3
720|721	C4A/C4B	complement C4A (Rodgers blood group)
722	C4BPA	complement component 4 binding protein alpha
797	CALCB	calcitonin related polypeptide beta
837	CASP4	caspase 4
6346	CCL1	C-C motif chemokine ligand 1
6347	CCL2	C-C motif chemokine ligand 2
6348	CCL3	C-C motif chemokine ligand 3
6351	CCL4	C-C motif chemokine ligand 4
6352	CCL5	C-C motif chemokine ligand 5
6356	CCL11	C-C motif chemokine ligand 11
6359	CCL15	C-C motif chemokine ligand 15
6361	CCL17	C-C motif chemokine ligand 17
6363	CCL19	C-C motif chemokine ligand 19
6364	CCL20	C-C motif chemokine ligand 20
6367	CCL22	C-C motif chemokine ligand 22
6368	CCL23	C-C motif chemokine ligand 23
595	CCND1	cyclin D1
894	CCND2	cyclin D2
1234	CCR5	C-C motif chemokine receptor 5
1236	CCR7	C-C motif chemokine receptor 7
958	CD40	CD40 molecule
960	CD44	CD44 molecule (Indian blood group)
962	CD48	CD48 molecule
969	CD69	CD69 molecule
972	CD74	CD74 molecule
941	CD80	CD80 molecule
9308	CD83	CD83 molecule
30835	CD209	CD209 molecule
29126	CD274	CD274 molecule
917	CD3G	CD3g molecule
959	CD40LG	CD40 ligand
1021	CDK6	cyclin dependent kinase 6
1044	CDX1	caudal type homeobox 1
1052	CEBPD	CCAAT enhancer binding protein delta
629	CFB	complement factor B
8837	CFLAR	CASP8 and FADD like apoptosis regulator
1116	CHI3L1	chitinase 3 like 1
1149	CIDEA	cell death inducing DFFA like effector a
1278	COL1A2	collagen type I alpha 2 chain
1380	CR2	complement C3d receptor 2
10488	CREB3	cAMP responsive element binding protein 3
1401	CRP	C-reactive protein
1435	CSF1	colony stimulating factor 1
1437	CSF2	colony stimulating factor 2
1440	CSF3	colony stimulating factor 3
1508	CTSB	cathepsin B
1514	CTSL	cathepsin L
6376	CX3CL1	C-X3-C motif chemokine ligand 1
2919	CXCL1	C-X-C motif chemokine ligand 1
2920	CXCL2	C-X-C motif chemokine ligand 2
2921	CXCL3	C-X-C motif chemokine ligand 3
6374	CXCL5	C-X-C motif chemokine ligand 5
6372	CXCL6	C-X-C motif chemokine ligand 6
3576	CXCL8	C-X-C motif chemokine ligand 8
4283	CXCL9	C-X-C motif chemokine ligand 9
3627	CXCL10	C-X-C motif chemokine ligand 10
643	CXCR5	C-X-C motif chemokine receptor 5
1588	CYP19A1	cytochrome P450 family 19 subfamily A member 1
1594	CYP27B1	cytochrome P450 family 27 subfamily B member 1
9420	CYP7B1	cytochrome P450 family 7 subfamily B member 1
1673|100289462	DEFB4A/DEFB4B	defensin beta 4A
1734	DIO2	iodothyronine deiodinase 2
1758	DMP1	dentin matrix acidic phosphoprotein 1
1775	DNASE1L2	deoxyribonuclease 1 like 2
1843	DUSP1	dual specificity phosphatase 1
1871	E2F3	E2F transcription factor 3
10148	EBI3	Epstein-Barr virus induced 3
1906	EDN1	endothelin 1
1942	EFNA1	ephrin A1
1956	EGFR	epidermal growth factor receptor
1999	ELF3	E74 like ETS transcription factor 3
2022	ENG	endoglin
2041	EPHA1	EPH receptor A1
2056	EPO	erythropoietin
2064	ERBB2	erb-b2 receptor tyrosine kinase 2
30816	ERVW-1	endogenous retrovirus group W member 1, envelope
2152	F3	coagulation factor III, tissue factor
2157	F8	coagulation factor VIII
2172	FABP6	fatty acid binding protein 6
355	FAS	Fas cell surface death receptor
356	FASLG	Fas ligand
2253	FGF8	fibroblast growth factor 8
2335	FN1	fibronectin 1
10272	FSTL3	follistatin like 3
2495	FTH1	ferritin heavy chain 1
2538	G6PC1	glucose-6-phosphatase catalytic subunit 1
4616	GADD45B	growth arrest and DNA damage inducible beta
2587	GALR1	galanin receptor 1
2625	GATA3	GATA binding protein 3
2633	GBP1	guanylate binding protein 1
2729	GCLC	glutamate-cysteine ligase catalytic subunit
2730	GCLM	glutamate-cysteine ligase modifier subunit
2771	GNAI2	G protein subunit alpha i2
2797	GNRH2	gonadotropin releasing hormone 2
2902	GRIN1	glutamate ionotropic receptor NMDA type subunit 1
2903	GRIN2A	glutamate ionotropic receptor NMDA type subunit 2A
2912	GRM2	glutamate metabotropic receptor 2
2950	GSTP1	glutathione S-transferase pi 1
3002	GZMB	granzyme B
57817	HAMP	hepcidin antimicrobial peptide
3036	HAS1	hyaluronan synthase 1
3046	HBE1	hemoglobin subunit epsilon 1
3050	HBZ	hemoglobin subunit zeta
3082	HGF	hepatocyte growth factor
3091	HIF1A	hypoxia inducible factor 1 subunit alpha
3150	HMGN1	high mobility group nucleosome binding domain 1
3162	HMOX1	heme oxygenase 1
3205	HOXA9	homeobox A9
3291	HSD11B2	hydroxysteroid 11-beta dehydrogenase 2
3320	HSP90AA1	heat shock protein 90 alpha family class A member 1
3383	ICAM1	intercellular adhesion molecule 1
8870	IER3	immediate early response 3
3456	IFNB1	interferon beta 1
3458	IFNG	interferon gamma
3485	IGFBP2	insulin like growth factor binding protein 2
3558	IL2	interleukin 2
3569	IL6	interleukin 6
3578	IL9	interleukin 9
3586	IL10	interleukin 10
3589	IL11	interleukin 11
3596	IL13	interleukin 13
3600	IL15	interleukin 15
246778	IL27	interleukin 27
9235	IL32	interleukin 32
3592	IL12A	interleukin 12A
3593	IL12B	interleukin 12B
3601	IL15RA	interleukin 15 receptor subunit alpha
3605	IL17A	interleukin 17A
3552	IL1A	interleukin 1 alpha
3553	IL1B	interleukin 1 beta
3557	IL1RN	interleukin 1 receptor antagonist
51561	IL23A	interleukin 23 subunit alpha
3559	IL2RA	interleukin 2 receptor subunit alpha
3624	INHBA	inhibin subunit beta A
3659	IRF1	interferon regulatory factor 1
3660	IRF2	interferon regulatory factor 2
3662	IRF4	interferon regulatory factor 4
3665	IRF7	interferon regulatory factor 7
3726	JUNB	JunB proto-oncogene, AP-1 transcription factor subunit
8645	KCNK5	potassium two pore domain channel subfamily K member 5
3781	KCNN2	potassium calcium-activated channel subfamily N member 2
23135	KDM6B	lysine demethylase 6B
3814	KISS1	KiSS-1 metastasis suppressor
4254	KITLG	KIT ligand
354	KLK3	kallikrein related peptidase 3
10748	KLRA1P	killer cell lectin like receptor A1, pseudogene
3850	KRT3	keratin 3
3852	KRT5	keratin 5
3866	KRT15	keratin 15
3854	KRT6B	keratin 6B
3913	LAMB2	laminin subunit beta 2
3929	LBP	lipopolysaccharide binding protein
3934	LCN2	lipocalin 2
51176	LEF1	lymphoid enhancer binding factor 1
3958	LGALS3	galectin 3
9388	LIPG	lipase G, endothelial type
4049	LTA	lymphotoxin alpha
4050	LTB	lymphotoxin beta
4069	LYZ	lysozyme
8174	MADCAM1	mucosal vascular addressin cell adhesion molecule 1
4155	MBP	myelin basic protein
4192	MDK	midkine
4312	MMP1	matrix metallopeptidase 1
4314	MMP3	matrix metallopeptidase 3
4318	MMP9	matrix metallopeptidase 9
4524	MTHFR	methylenetetrahydrofolate reductase
4583	MUC2	mucin 2, oligomeric mucus/gel-forming
4602	MYB	MYB proto-oncogene, transcription factor
4609	MYC	MYC proto-oncogene, bHLH transcription factor
4638	MYLK	myosin light chain kinase
58529	MYOZ1	myozenin 1
4671	NAIP	NLR family apoptosis inhibitory protein
4684	NCAM1	neural cell adhesion molecule 1
4790	NFKB1	nuclear factor kappa B subunit 1
4791	NFKB2	nuclear factor kappa B subunit 2
4792	NFKBIA	NFKB inhibitor alpha
4794	NFKBIE	NFKB inhibitor epsilon
64332	NFKBIZ	NFKB inhibitor zeta
4803	NGF	nerve growth factor
55655	NLRP2	NLR family pyrin domain containing 2
64127	NOD2	nucleotide binding oligomerization domain containing 2
4842	NOS1	nitric oxide synthase 1
4843	NOS2	nitric oxide synthase 2
27035	NOX1	NADPH oxidase 1
4886	NPY1R	neuropeptide Y receptor Y1
1728	NQO1	NAD(P)H quinone dehydrogenase 1
4929	NR4A2	nuclear receptor subfamily 4 group A member 2
3084	NRG1	neuregulin 1
81788	NUAK2	NUAK family kinase 2
4973	OLR1	oxidized low density lipoprotein receptor 1
611	OPN1SW	opsin 1, short wave sensitive
4985	OPRD1	opioid receptor delta 1
4988	OPRM1	opioid receptor mu 1
5004	ORM1	orosomucoid 1
5021	OXTR	oxytocin receptor
5051	PAFAH2	platelet activating factor acetylhydrolase 2
7849	PAX8	paired box 8
5155	PDGFB	platelet derived growth factor subunit B
5173	PDYN	prodynorphin
5179	PENK	proenkephalin
5230	PGK1	phosphoglycerate kinase 1
5241	PGR	progesterone receptor
5266	PI3	peptidase inhibitor 3
5281	PIGF	phosphatidylinositol glycan anchor biosynthesis class F
118788	PIK3AP1	phosphoinositide-3-kinase adaptor protein 1
5290	PIK3CA	phosphatidylinositol-4,5-bisphosphate 3-kinase catalytic subunit alpha
5292	PIM1	Pim-1 proto-oncogene, serine/threonine kinase
8605	PLA2G4C	phospholipase A2 group IVC
5328	PLAU	plasminogen activator, urokinase
5333	PLCD1	phospholipase C delta 1
1263	PLK3	polo like kinase 3
5443	POMC	proopiomelanocortin
133522	PPARGC1B	PPARG coactivator 1 beta
5536	PPP5C	protein phosphatase 5 catalytic subunit
639	PRDM1	PR/SET domain 1
5551	PRF1	perforin 1
5566	PRKACA	protein kinase cAMP-activated catalytic subunit alpha
5580	PRKCD	protein kinase C delta
5617	PRL	prolactin
5683	PSMA2	proteasome 20S subunit alpha 2
5698	PSMB9	proteasome 20S subunit beta 9
5720	PSME1	proteasome activator subunit 1
5721	PSME2	proteasome activator subunit 2
5724	PTAFR	platelet activating factor receptor
5728	PTEN	phosphatase and tensin homolog
11191	PTENP1	phosphatase and tensin homolog pseudogene 1
5730	PTGDS	prostaglandin D2 synthase
5743	PTGS2	prostaglandin-endoperoxide synthase 2
5744	PTHLH	parathyroid hormone like hormone
5770	PTPN1	protein tyrosine phosphatase non-receptor type 1
5783	PTPN13	protein tyrosine phosphatase non-receptor type 13
5805	PTS	6-pyruvoyltetrahydropterin synthase
5806	PTX3	pentraxin 3
29108	PYCARD	PYD and CARD domain containing
10399	RACK1	receptor for activated C kinase 1
5896	RAG1	recombination activating 1
5897	RAG2	recombination activating 2
5928	RBBP4	RB binding protein 4, chromatin remodeling factor
5966	REL	REL proto-oncogene, NF-kB subunit
5971	RELB	RELB proto-oncogene, NF-kB subunit
6275	S100A4	S100 calcium binding protein A4
6277	S100A6	S100 calcium binding protein A6
6288	SAA1	serum amyloid A1
6289	SAA2	serum amyloid A2
6290	SAA3P	serum amyloid A3, pseudogene
6303	SAT1	spermidine/spermine N1-acetyltransferase 1
6337	SCNN1A	sodium channel epithelial 1 subunit alpha
6385	SDC4	syndecan 4
6401	SELE	selectin E
55829	SELENOS	selenoprotein S
6403	SELP	selectin P
59343	SENP2	SUMO specific peptidase 2
5265	SERPINA1	serpin family A member 1
390502	SERPINA2	serpin family A member 2 (gene/pseudogene)
12	SERPINA3	serpin family A member 3
1992	SERPINB1	serpin family B member 1
5054	SERPINE1	serpin family E member 1
5270	SERPINE2	serpin family E member 2
6451	SH3BGRL	SH3 domain binding glutamate rich protein like
83442	SH3BGRL3	SH3 domain binding glutamate rich protein like 3
6502	SKP2	S-phase kinase associated protein 2
4891	SLC11A2	solute carrier family 11 member 2
6566	SLC16A1	solute carrier family 16 member 1
6518	SLC2A5	solute carrier family 2 member 5
6533	SLC6A6	solute carrier family 6 member 6
6615	SNAI1	snail family transcriptional repressor 1
6647	SOD1	superoxide dismutase 1
6648	SOD2	superoxide dismutase 2
6662	SOX9	SRY-box transcription factor 9
121340	SP7	Sp7 transcription factor
6688	SPI1	Spi-1 proto-oncogene
6696	SPP1	secreted phosphoprotein 1
6480	ST6GAL1	ST6 beta-galactoside alpha-2,6-sialyltransferase 1
6489	ST8SIA1	ST8 alpha-N-acetyl-neuraminide alpha-2,8-sialyltransferase 1
6776	STAT5A	signal transducer and activator of transcription 5A
6869	TACR1	tachykinin receptor 1
6890	TAP1	transporter 1, ATP binding cassette subfamily B member
6892	TAPBP	TAP binding protein
7015	TERT	telomerase reverse transcriptase
22797	TFEC	transcription factor EC
7033	TFF3	trefoil factor 3
7980	TFPI2	tissue factor pathway inhibitor 2
7051	TGM1	transglutaminase 1
7052	TGM2	transglutaminase 2
7057	THBS1	thrombospondin 1
7058	THBS2	thrombospondin 2
148022	TICAM1	toll like receptor adaptor molecule 1
3371	TNC	tenascin C
7124	TNF	tumor necrosis factor
7128	TNFAIP3	TNF alpha induced protein 3
3604	TNFRSF9	TNF receptor superfamily member 9
8743	TNFSF10	TNF superfamily member 10
9966	TNFSF15	TNF superfamily member 15
10673	TNFSF13B	TNF superfamily member 13b
10318	TNIP1	TNFAIP3 interacting protein 1
79931	TNIP3	TNFAIP3 interacting protein 3
7157	TP53	tumor protein p53
7172	TPMT	thiopurine S-methyltransferase
7185	TRAF1	TNF receptor associated factor 1
7186	TRAF2	TNF receptor associated factor 2
7291	TWIST1	twist family bHLH transcription factor 1
7348	UPK1B	uroplakin 1B
7378	UPP1	uridine phosphorylase 1
7412	VCAM1	vascular cell adhesion molecule 1
7424	VEGFC	vascular endothelial growth factor C
7431	VIM	vimentin
7480	WNT10B	Wnt family member 10B
7490	WT1	WT1 transcription factor
7498	XDH	xanthine dehydrogenase
331	XIAP	X-linked inhibitor of apoptosis
7528	YY1	YY1 transcription factor
